# Supplementary material for: Monitoring and tracking the spread of SARS-CoV-2 in Asturias, Spain
Source: Access Microbiol. 2023 Sep 27;5(9):000573.v4. doi: 10.1099/acmi.0.000573.v4 (PMC10569657; doi:10.1099/acmi.0.000573.v4)
Supplement: Supplementary material 1 [file acmi-5-573.v4-s001.xlsx]

## Sheet: Hoja1
Table S1. Number of GISAID sequences analyzed by geographical areas
Geographical area		Number of sequences
Europe	Asturias	708
	Madrid	6.994
	Spain	56.46
	England	602.333
	Germany	167.465
	France	83.984
	Portugal	15.29
	Italy	51.841
Eastern Europe	Russia	6.151
Middle East	Israel	15.728
Asia	India	47.059
South America	Brazil	32.752
North America	USA	841.573
Oceania	Australia	24.235
Africa	South Africa	16.729
World		3,116,319
