# Supplementary material for: Monitoring and tracking the spread of SARS-CoV-2 in Asturias, Spain
Source: Access Microbiol. 2023 Sep 27;5(9):000573.v4. doi: 10.1099/acmi.0.000573.v4 (PMC10569657; doi:10.1099/acmi.0.000573.v4)
Supplement: Supplementary material 2 [file acmi-5-573.v4-s002.xlsx]

## Sheet: Hoja1
Table S2.Mutations in more than 1% of the world viral population (total 3,116,331). Percentage in parentheses
gen S	ORF1a	gene N	ORF1ab	ORF3a	ORF8	RDPD	ORF7a	ORF10	ORF7b	gene E	gene M
L5F (3)	nsp2_K81N (1)	D3L (34)	nsp13_P77L (25)	L15F (1)	T11I (2)	nsp12_A4577S (1)	V82A (24)	V30L (6)	T40I (20)	P71L (1)	I82T (26)
S13I (2)	nsp2_T85I (121)	Q9L (1)	nsp13_Q88H (1)	S26L (25)	S24L (4)	nsp12_F4584V (1)	L116F (1)
L18F (6)	nsp2_P129L (2)	D63G (24)	nsp13_K218R (1)	P42L (2)	Q27* (34)	nsp12_G5063S (25)	T120I (24)
T19R (25)	nsp2_L550F (3)	P67S (4)	nsp13_D260Y (2)	Q57H (15)	R52I (34)	nsp12_P4619L (5)
T20N (2)	nsp3_P153L (1)	P80R (2)	nsp13_E261D (2)	W131C (2)	K68* (12)	nsp12_P4715L (96)
P26S (3)	nsp3_T183I (34)	S194L (3)	nsp13_E341D (3)	T151I (1)	Y73C (34)	nsp12_V5168L (1)
V70I (5)	nsp3_S370L (3)	P199L (5)	nsp13_K460R (7)	S171L (2)	E92K (3)	nsp12_ L5230I (1)
D80A (1)	nsp3_A488S (20)	R203K (45)	nsp14_N129D (4)	G172V (4)	F120L (1)
T95I (11)	nsp3_P822L (4)	R203M (25)	nsp14_A394V (21)	S253P (2)	I121L (1)
S98F (1)	nsp3_K837N (1)	G204P (3)	nsp14_P451S (1)
D138Y (3)	nsp3_A890D (34)	G204R (44)	nsp16_K160R (2)
G142D (15)	nsp3_K977Q (2)	T205I (5)	nsp16_R216C (3)
W152C (2)	nsp3_P1228L (21)	G215C (20)
R158G (2)	nsp3_I1412T (34)	A220V (5)
R190S (2)	nsp3_M1441I (2)	M234I (5)
D215G (1)	nsp3_P1469S (20)	S235F (34)
A222V (8)	nsp3_A1711V (8)	A376T (1)
D253G (1)	nsp3_A1736V (1)	D377Y (26)
K417N (1)	nsp3_M1788I (2)
K417T (2)	nsp4_F17L (1)
N439K (1)	nsp4_V167L (21)
L452R (28)	nsp4_M324I (1)
S477N (2)	nsp4_L438P (2)
T478K (25)	nsp4_A446V (5)
E484K (6)	nsp4_T492I (22)
N501Y (39)	nsp5_L89F (4)
A570D (35)	nsp5_K90R (3)
D614G (98)	nsp6_L37F (2)
H655Y (3)	nsp6_T77A (21)
Q677H (1)	nsp6_G107S (2)
P681H (37)	nsp6_F108L (3)
P681R (26)	nsp6_V149A (4)
A701V (2)	nsp6_T181I ((3)
T716I (35)	nsp6_L260F (1)
D950N (24)	nsp8_Q24R (2)
S982A (34)	nsp9_I65V (1)
T1027I (3)
D1118H (34)
V1176F (3)
K1191N (1)
