# Supplementary material for: Monitoring and tracking the spread of SARS-CoV-2 in Asturias, Spain
Source: Access Microbiol. 2023 Sep 27;5(9):000573.v4. doi: 10.1099/acmi.0.000573.v4 (PMC10569657; doi:10.1099/acmi.0.000573.v4)
Supplement: Supplementary material 3 [file acmi-5-573.v4-s003.xlsx]

## Sheet: Hoja1
Table S3. Percentage of each main mutation during the different epidemic waves worldwide (2020/2021) and number of strains analyzed by month.
Mutation	January_2020	February_2020	March_2020	April_2020	May_2020	June_2020	July_2020	August_2020	September_2020	October_2020	November_2020	December_2020	January_2021	February_2021	March_2021	April_2021	May_2021	June_2021	July_2021	August_2021
S_D614G	4	21	72	87	93	96	98	99	99	99	100	99	99	99	99	99	99	99	99	100
RDPD_P323L	3	20	71	87	92	96	97	98	99	99	99	98	95	94	95	95	96	98	98	99
N_R203K		7	19	33	36	43	56	54	36	25	21	29	42	54	71	78	75	33	6	2
N_G204R		7	19	32	36	43	56	53	36	25	21	29	42	53	67	72	68	30	5	2
N_A220V							1	6	24	38	32	26	13	8	2
S_A222V							1	6	24	38	33	26	14	8	2	1	2	7	10	7
ORF10_V30L							1	6	24	38	33	26	13	7	2
S_L18F						1		2	9	16	15	11	6	5	5	7	7	6	2	1
S_P681H								1	1	1	3	16	34	52	70	74	70	29	4	1
S_N501Y										1	3	15	33	51	71	78	75	34	6	2
S_T716I											2	15	31	49	66	71	68	27	4	1
S_A570D											2	14	31	49	67	72	68	28	4	1
ORF1a_T1001I								1			3	14	31	47	65	70	67	27	4	1
S_S982A								1			2	14	31	47	64	69	66	27	4	1
S_D1118H											2	14	31	47	65	70	67	27	4	1
N_S235F								1	1	1	3	14	31	47	64	69	66	27	4	1
ORF8_Y73C											2	14	31	47	65	70	66	27	4	1
ORF8_Q27*											2	14	31	47	64	69	66	27	4	1
ORF1a_A1708D											2	14	31	47	64	70	66	27	4	1
N_D3L											2	14	31	46	64	69	66	27	4	1
ORF8_R52I											2	14	31	46	64	69	66	26	4	1
ORF1a_I2230T								1			2	14	30	46	63	68	65	26	3	1
N_D377Y								3	3	2	3	3	3	3	2	4	14	59	89	92
N_D63G															0	2	13	59	88	91
N_G215C																1	9	48	75	80
ORF1a_A1306S																1	9	49	76	74
ORF1a_P2046L																1	10	49	75	83
ORF1a_P2287S																1	10	49	74	80
ORF1a_T3255I												1	1	2	3	3	11	50	76	77
ORF1a_V2930L																1	9	49	76	82
ORF1ab_A995V																1	9	49	75	82
ORF1ab_P77L																3	13	60	90	93
ORF7a_T120I																2	13	58	87	91
ORF7a_V82A															1	3	13	57	86	90
ORF7b_T40I																1	9	49	75	74
RDPD_G671S																2	13	60	90	92
S_D950N																2	13	58	87	91
S_G142D																1	8	31	51	63
S_L452R												2	7	7	6	7	15	60	89	94
S_P681R													1	1	1	4	14	61	91	95
S_T19R																2	13	59	90	94
S_T478K													1	2	2	4	14	59	89	93
S_T95I													1	2	3	5	9	26	32	35
Nº strains	649	1789	54563	55166	27823	31244	34345	37876	41367	67205	98716	133628	239748	265034	412632	420575	303269	218984	373444	263637
