# Supplementary material for: Monitoring and tracking the spread of SARS-CoV-2 in Asturias, Spain
Source: Access Microbiol. 2023 Sep 27;5(9):000573.v4. doi: 10.1099/acmi.0.000573.v4 (PMC10569657; doi:10.1099/acmi.0.000573.v4)
Supplement: Supplementary material 4 [file acmi-5-573.v4-s004.xlsx]

## Sheet: Hoja1
					Table S4:Temporal distribution of major variants of the viral population in the world . Number indicates the percentage in the month.
Variant	January_2020	February_2020	March_2020	April_2020	May_2020	June_2020	July_2020	August_2020	September_2020	October_2020	November_2020	December_2020	January_2021	February_2021	March_2021	April_2021	May_2021	June_2021	July_2021	August_2021
V0	97.2265	80.4919	29.0838	13.9252	8.63315	4.83293	2.99025	2.08839	1.66558	1.62488	1.26727	2.36328	4.69036	5.7868	4.32734	4.43605	4.0845	2.47362	2.12883	1.68944
WMV1a	2.31125	12.8563	52.1177	53.9571	55.5512	50.4705	37.9269	34.9219	33.0094	28.5604	31.9421	27.3797	22.072	17.9196	11.937	10.7015	7.88083	7.48159	6.81066	7.81871
WMV1b	0.308166	6.31638	18.3238	31.1931	34.3673	39.6908	35.7665	40.4979	32.2503	23.0444	16.819	12.9479	10.0614	7.74957	6.81915	6.17651	4.616	2.01424	0.465398	0.397516
WMV2a	0	0.167691	0.0219929	0.0108763	0.0071883	0.281654	0.556122	4.60978	15.012	21.9582	18.067	15.8088	8.55861	4.56545	1.08111	0.213516	0.0712183	0.0146125	0.0283844	0.00151724
WMV2b	0	0	0.00183274	0	0	0.0160031	0.00582326	1.18281	8.5092	15.1328	13.5176	9.55339	3.85406	2.3397	0.733099	0.126731	0.0211017	0.00502304	0.00321333	0.00227586
WMV3a	0	0	0.0183274	0.0308161	0.0539122	0.00960184	0.0174698	0.00528039	0.0217565	0.099695	1.85178	11.0172	22.7014	30.4429	38.1412	36.8729	33.4406	13.1951	1.65031	0.44493
WMV3b	0	0	0	0	0	0	0	0	0	0	0.00607804	0.0179603	0.337856	1.61677	4.1766	6.28375	6.79805	2.78824	0.245284	0.0121379
WMV3c	0	0	0.0384876	0.0108763	0.0287532	0	0.0087349	0	0.00241739	0.0178558	0.277564	1.84318	5.16962	9.28221	15.492	18.8348	18.9005	7.15509	1.06147	0.254137
RMV9c	0	0.0558971	0.0128292	0.00362542	0.00359415	0	0.00582326	0.00528039	0.00483477	0.00297597	0.126626	0.904002	1.45111	2.185	2.97602	3.10336	2.94896	1.50691	0.198423	0.189275
WMV4a	0	0	0.00183274	0.00181271	0.00359415	0.00640123	0.0087349	0.00264019	0.0169217	0.0133919	0.00810406	0.00748346	0.0125132	0.0184882	0.132564	1.71051	6.71694	33.4776	47.7145	46.2871
WMV4b	0	0	0	0	0	0	0	0	0	0.00148798	0	0.00149669	0.00250264	0.00113193	0.00339285	0.130059	1.32248	6.57242	15.756	17.3815
WMV4c	0	0	0	0	0	0	0	0	0	0	0.00101301	0.000748346	0.00166843	0.00150924	0.00193877	0.111989	4.26287	16.3235	21.1186	24.9221
RMV1a	0	0	0.337225	0.766777	0.48521	0.46729	0.515359	0.398669	0.420625	0.394316	0.585518	0.677253	0.838801	0.830837	0.68778	1.17553	1.19357	0.697746	0.299108	0.0709309
RMV8	0	0	0	0.00181271	0.0071883	0	0	0	0	0.0104159	0.00303902	0.0785763	0.186864	0.653501	1.66977	4.09794	4.7703	3.97094	1.44279	0.296999
RMV1b	0	0	0.00183274	0.0670703	0.183302	1.27384	16.4187	8.83145	1.37308	0.252957	0.252239	0.114497	0.0696568	0.080367	0.0630101	0.0435117	0.0771531	0.0356179	0.00562333	0.00493102
RMV2a	0	0	0.0128292	0.00906355	0.0215649	0.502496	2.33513	2.53723	1.17243	0.627929	0.680741	0.746849	0.495105	0.28902	0.114145	0.0366164	0.0148371	0.0022832	0	0.000758619
RMV2b	0	0	0	0.00906355	0.0071883	0	0.0203814	0.00528039	0	0	0	0.0142186	0.0400422	0.0543327	0.0559821	0.0592044	0.0741857	0.0726057	0.0401667	0.00910343
RMV3a	0	0	0.00549823	0	0.0107824	0	0.00291163	0.00264019	0.0773563	0.113087	0.317071	0.839644	1.09198	1.22513	1.49843	1.05759	0.882315	0.78953	0.287326	0.00568964
RMV11	0	0	0	0	0	0	0	0.00792058	0.181304	0.232126	0.220836	0.226749	0.189783	0.332787	0.548915	0.359982	0.19618	0.0922412	0.0133889	0
RMV3b	0	0	0	0	0.618194	0.732941	0.363954	0.667969	0.232069	0.193438	0.26946	0.235729	0.0629831	0.110175	0.117053	0.10438	0.0154966	0.00136992	0	0.000758619
RMV4a	0.154083	0.111794	0.00916372	0.00543813	0.0143766	1.70913	3.01354	3.21312	3.88232	4.63805	10.9547	10.7463	11.259	7.71184	3.7651	0.805798	0.0857257	0.022832	0.0171378	0
RMV4b	0	0	0	0	0	0.00640123	0.032028	0	0	0	0.00506504	0.0187087	0.0304488	0.031694	0.0198724	0.0152172	0.0214314	0.0182656	0.00482	0.000379309
RMV5	0	0	0.00549823	0.00543813	0	0	0.00582326	0.00528039	0.0362608	0.0416636	0.346448	1.73541	4.77128	4.4383	3.59958	1.7885	0.505782	0.0648428	0.00535556	0.00303448
RMV6	0	0	0	0.00181271	0.00359415	0	0.00291163	1.01647	2.04269	2.93133	2.38766	2.60125	1.72765	1.56357	0.645369	0.167151	0.0309931	0.00593632	0.00107111	0
RMV7a	0	0	0	0	0	0	0	0	0.0676868	0.092255	0.0790145	0.041159	0.0575607	0.0373537	0.0164796	0.0156927	0.00857257	0	0	0.000379309
RMV7b	0	0	0	0	0	0	0	0	0.00241739	0	0	0	0.000417106	0.00113193	0.0116326	0.0936808	0.236075	0.395907	0.421482	0
RMV7c	0	0	0.00733098	0	0	0	0	0	0.0169217	0.0119039	0.00303902	0.00748346	0.0129303	0.187146	0.536798	0.618674	0.165187	0.0931545	0.0781911	0.0504482
RMV9a	0	0	0	0	0	0	0.00291163	0	0.00241739	0.00446395	0.0101301	0.0336756	0.0788331	0.176958	0.104936	0.0237769	0.00956171	0.00319648	0.000535556	0.0242758
RMV9b	0	0	0	0	0	0	0	0	0	0	0.00101301	0.000748346	0.0229409	0.0418814	0.137168	0.315281	0.378182	0.572626	0.188248	0.00341378
RMV10	0	0	0	0	0	0	0	0	0	0	0	0.0142186	0.121795	0.284869	0.562244	0.508111	0.268058	0.152518	0.0136567	0.00720688
LMV	0	0	0	0	0	0	0	0	0	0	0	0.0224504	0.0287803	0.0399949	0.0242347	0.0116507	0.002308	0.00045664	0	0.121
