# Supplementary material for: Monitoring and tracking the spread of SARS-CoV-2 in Asturias, Spain
Source: Access Microbiol. 2023 Sep 27;5(9):000573.v4. doi: 10.1099/acmi.0.000573.v4 (PMC10569657; doi:10.1099/acmi.0.000573.v4)
Supplement: Supplementary material 5 [file acmi-5-573.v4-s005.xlsx]

## Sheet: Hoja1
Table S5. Distribution of the variants that appear in each area in more than 5% of the virus population sequenced. In parentheses the percentage of each variant.
	February_2020	March_2020	April_2020	May_2020	June_2020	July_2020	August_2020	September_2020	October_2020	November_2020	December_2020	January_2021	February_2021	March_2021	April_2021	May_2021	June_2021	July_2021	August_2021
Asturias		Others(21)	WMV1a(95	WMV1a(100)						WMV2a(100)	WMV2a(33)	WMV2a(47)	WMV2a(46)	WMV1b(6)	WMV3a(33)	WMV1a(9)	WMV3a(29)	Others (20)	Others (16)
		WMV1a(73)									WMV3c(67)	WMV3c(27)	WMV3a(15)	WMV2a(16)	WMV3c(37)	WMV3a(27)	WMV3c(5)	WMV3a(20)	WMV1a(12)
		WMV1b(6)										WMV3a(19)	WMV3c(27	WMV3a(25)	RMV8(17)	WMV3c(41)	WMV4a(29)	WMV4a(13)	WMV4a(40)
														WMV3c(41)		RMV8(13)	WMV4b(8)	WMV4b(7)	WMV4b(12)
														RMV8(6)			RMV3a(6)	RMV3a(7)	RMV7b(16)
																	RMV8(9)	WMV4c(7)
																		RMV9b(20)
Madrid	Others (50)	Others (37)	Others(22)	Others(22)	Others(45)	Others(12)	WMV1a(14)	WMV2a(91)	WMV2a(95)	WMV1a(8)	WMV1a(6)	WMV1a(7)	WMV2a(40)	WMV2a(13)	WMV1a(5)	WMV3a(43)	WMV1a(5)	WMV1a(5)	WMV1a(10)
	WMV1a(25)	WMV1a(55)	WMV1a(73)	WMV1a(68)	WMV1a(45)	WMV1a(18)	WMV2a(80)			WMV2a(89	WMV2a(72)	WMV2a(49)	WMV3a(36)	WMV3a(56)	WMV3a(43)	WMV3c(8)	WMV3a(35)	WMV3a(7)	WMV4a(70)
				WMV1b(7)		WMV1b(21)					WMV3a(9)	WMV3a(30	LMV(9)	WMV3c(6)	WMV3c(10)	RMV8(12)	WMV3c(6)	WMV4a(64)	WMV4b(13
						WMV2a(48)								RMV9c(5	RMV1a(9)	RMV9c(6)	WMV4a(25)	WMV4b(7
															RMV8(9)	RMV7b(7)	RMV9c(5)
															RMV9c(9		RMV7b(
Spain	Others(68)	Others(41)	Others(15)	Others(12)	Others(7)	WMV1a(21)	WMV1a(15)	WMV1a(12)	Others(12)	WMV1a(10)	WMV1a(12)	WMV1a(13)	WMV1a(13)	WMV1a(7)	WMV1a(5)	WMV1a(7)	WMV1a(9)	WMV1a(8)	WMV1a(6)
	WMV1a(19)	WMV1a(50)	WMV1a(67)	WMV1a(69)	WMV1a(32)	WMV1b(20)	WMV1b(8)	WMV1b(8)	WMV1a(9)	WMV2a(84)	WMV2a(73)	WMV2a(47)	WMV1b(5)	WMV2a(9)	WMV3a(58)	WMV3a(55)	WMV3a(29)	WMV3a(7)	WMV4a(78)
	WMV1b(6)	WMV1b(8)	WMV1b(17)	WMV1b(16)	WMV1b(22)	WMV2a(57	WMV2a(72)	WMV2a(78)	WMV2a(72)			WMV3a(22)	WMV2a(32)	WMV3a(57)	WMV3c(13)	WMV3c(14)	WMV3c(8)	WMV4a(55)	WMV4b(8)
					WMV2a(35)								WMV3a(31)	WMV3c(10)			WMV4a(29)	WMV4b(6)
													RMV9c(8)	RMV9c(6)			RMV9c(6)	WMV4c(9)
																		RMV3a(6)
England	Others(53)	Others(40)	Others(15)	WMV1a(23)	WMV1a(16)	WMV1a(15)	WMV1a(25)	WMV1a(21)	WMV1a(14)	WMV1a(13)	WMV1a(5)	WMV2b(6)	WMV3a(75)	WMV3a(76)	WMV3a(70)	WMV3a(25)	WMV4a(47)	WMV4a(35)	WMV4a(20)
	WMV1a(31)	WMV1a(25)	WMV1a(27)	WMV1b(72	WMV1b(81)	WMV1b(82)	WMV1b(56)	WMV1b(43)	WMV1b(24)	WMV1b(13)	WMV2a(16)	WMV3a(68)	WMV3c(17)	WMV3c(19)	WMV3c(17)	WMV3c(7)	WMV4b(7)	WMV4b(10)	WMV4b(13)
	WMV1b(16)	WMV1b(35)	WMV1b(58)				WMV2a(11)	WMV2a(21)	WMV2a(33)	WMV2a(31)	WMV2b(20)	WMV3c(14				WMV4a(23)	WMV4c(39)	WMV4c(51)	WMV4c(73)
								WMV2b(12)	WMV2b(25)	WMV2b(32)	WMV3a(42)					WMV4b(6)
										WMV3a(6)	WMV3c(7)					WMV4c(30)
Germany	Others(74)	Others(23)	Others(16)	Others(10)	Others(6)	Others (8)	WMV1a(36)	WMV1a(34)	WMV1a(39)	WMV1a(49)	WMV1a(38)	WMV1a(32)	WMV1a(29)	WMV1a(11)	WMV3a(42)	WMV1a(5)	WMV1a(6)	WMV4a(70)	WMV1a(5)
	WMV1a(7)	WMV1a(57)	WMV1a(60)	WMV1a(63)	WMV1a(81)	WMV1a(54)	WMV1b(52)	WMV1b(46)	WMV1b(29)	WMV1b(19)	WMV1b(17)	WMV1b(13)	WMV1b(8)	WMV3a(23)	WMV3b(31)	WMV3a(39)	WMV3a(26)	WMV4b(12)	WMV4a(71)
	WMV1b(12)	WMV1b(18)	WMV1b(22)	WMV1b(23)	WMV1b(8)	WMV1b(36)		WMV2a(11)	WMV2a(13)	WMV2a(13)	WMV2a(20)	WMV2a(18)	WMV2a(11)	WMV3b(35)	WMV3c(13)	WMV3b(30)	WMV3b(20)	WMV4c(6)	WMV4b(14)
									RMV6(6)	RMV6(6	WMV2b(8)	WMV2b(14)	WMV2b(10)	WMV3c(10)		WMV3c(12	WMV3c(8)		WMV4c(9)
											RMV6(7)	WMV3a(6)	WMV3a(17)				WMV4a(23)
												RMV6(8)	WMV3b(6)
France	Others(20)	WMV1a(85)	WMV1a(90)	WMV1a(94)	WMV1a(86)	WMV1a(76)	Others(13)	WMV1a(75)	WMV1a(73)	WMV1a(77)	WMV1a(66)	WMV1a(35)	Others(13)	Others (11)	WMV1a(12)	WMV1a(12)	WMV1a(10)	WMV1a(11)	WMV1a(8)
	WMV1a(73)	WMV1b(9)	WMV1b(8)		WMV1b(11)	WMV1b(15)	WMV1a(67)	WMV1b(11)	WMV1b(6)	WMV1b(7)	WMV2a(13)	WMV2a(13)	WMV1a(22)	WMV1a(12)	WMV1b(5)	WMV3a(28)	WMV3a(18)	WMV4a(53)	WMV4a(67)
	WMV1b(6)						WMV1b(14)	WMV2a(11)	WMV2a(11)	WMV2a(11)	WMV3a(6)	WMV3a(25)	WMV1b(5)	WMV3a(29)	WMV3a(30)	WMV3b(9)	WMV3b(8)	WMV4b(18)	WMV4b(15)
							WMV2a(6)					WMV3c(8)	WMV2a(6)	WMV3b(5)	WMV3b(9)	WMV3c(22)	WMV3c(16)	WMV4c(9)	WMV4c(5)
													WMV3a(28)	WMV3c(13)	WMV3c(18)	RMV3a(6)	WMV4a(23)
													WMV3c(7)	RMV9c(14)	RMV3a(6)	RMV9c(7)
													RMV9c(11)		RMV9c(12)
Portugal		Others(10)	Others(9)	WMV1a(28)	WMV1a(6)	WMV1a(6)	WMV1b(100	WMV1b(100)	WMV1b(100	WMV1a(19)	WMV1a(14)	WMV1a(18)	WMV1a(10)	WMV1b(9)	WMV3a(36)	WMV3a(28)	WMV3a(7)	WMV4a(89)	WMV4a(95)
	Others (100)	WMV1a(44)	WMV1a(45)	WMV1b(68)	WMV1b(94)	WMV1b(94)				WMV1b(9)	WMV1b(13)	WMV1b(8)	WMV1b(15)	WMV2a(8)	WMV3c(25)	WMV3c(23)	WMV3c(8)
		WMV1b(45)	WMV1b(45)							WMV2a(69)	WMV2a(45)	WMV2a(50)	WMV2a(23)	WMV3a(40)	RMV9c(21)	WMV4a(11)	WMV4a(62)
											WMV3a(17)	WMV3a(10)	WMV3a(28)	WMV3c(24)		RMV9c(21)	RMV9c(9)
												WMV3c(6)	WMV3c(16)
Italy	Others(43)	Others(7)	Others(10)	Others (20)	Others(10)	WMV1a(20)	WMV1a(20)	WMV1a(15)	WMV1a(28)	WMV1a(19)	WMV1a(16)	Others (6)	Others (5)	WMV1a(13)	WMV1a(8)	WMV1a(8)	WMV1a(8)	Others(7)	Others(16)
	WMV1a(38)	WMV1a(61)	WMV1a(57)	WMV1a(46)	WMV1a(6)	WMV1b(76)	WMV1b(53)	WMV1b(25)	WMV1b(17)	WMV1b(12)	WMV1b(6)	WMV1a(18)	WMV1a(21)	WMV3a(52)	WMV3a(63)	WMV3a(54)	WMV3a(34)	WMV1a(7)	WMV4a(54)
	WMV1b(9)	WMV1b(31)	WMV1b(30)	WMV1b(30)	WMV1b(80)		WMV2a(21)	WMV2a(57)	WMV2a(53)	WMV2a(64)	WMV2a(60)	WMV2a(39)	WMV2a(17)	RMV9c(11)	WMV3c(6)	WMV3c(6)	WMV3c(6)	WMV3a(6)	WMV4b(21)
											WMV3a(11)	WMV3a(25)	WMV3a(30)		RMV9c(5)		WMV4a(19)	WMV4a(51)
													RMV9c(8)					WMV4b(16)
																		WMV4c(6)
Rusia	Others(100)	WMV1a(40)	WMV1a(24)	WMV1b(95)	WMV1b(95)	WMV1b(87)	Others (8)	Others (9)	Others (12)	Others (5)	WMV1b(57)	Others (13)	WMV1b(31)	WMV1b(34)	WMV1a(6)	WMV1a(8)	WMV1a(13)	WMV1a(21)	WMV1b(50)
		WMV1b(55)	WMV1b(72)				WMV1b(82)	WMV1b(80)	WMV1b(72)	WMV1b(68)	RMV2a(28)	WMV1b(41)	RMV9a(20)	WMV3a(6)	WMV1b(50)	WMV1b(26)	WMV1b(6)	WMV4a(40)	WMV4a(50)
							RMV2a(6)	RMV2a(7)	RMV2a(11)	RMV2a(21)		RMV9a(9)	RMV2a(33)	WMV3b(6)	WMV3a(7)	WMV4a(17)	WMV4a(59)	WMV4b(34)
												RMV2a(28)		WMV3c(5)	WMV3b(6)	WMV4b(29)	WMV4b(20)
														RMV9a(14)	RMV9a(7)
														RMV2a(15)	RMV2a(7)
Israel	Others(50)	Others(19)	Others(7)	Others(29)	Others(5)	WMV1a(77)	WMV1a(90)	WMV1a(75)	WMV1b(100)	WMV1a(100)	WMV1a(21)	WMV1a(12)	WMV1a(7)	WMV1b(6)	WMV1a(5)	WMV1a(10)	WMV1a(32)	WMV1a(31)	WMV1a(38)
	WMV1b(50)	WMV1a(60)	WMV1a(82)	WMV1a(57)	WMV1a(76)	WMV1b(20)	WMV1b(9)	WMV1b(25)			WMV1b(52)	WMV1b(27)	WMV1b(12)	WMV3a(81)	WMV1b(10)	WMV1b(14)	WMV4a(57)	WMV4a(58)	WMV4a(57)
		WMV1b(20)	WMV1b(11)	WMV1b(14)	WMV1b(19)						WMV3a(10)	WMV3a(43)	WMV3a(64)		WMV3a(76)	WMV3a(37)
													RMV9c(6)			WMV3c(14)
																WMV4a(7)
india	Others(17)	Others(65)	Others(48)	Others(27)	Others(8)	WMV1a(51)		WMV1a(43)	WMV1a(56)	WMV1a(67)	WMV1a(65)	Others (5)	WMV1a(54)	WMV1a(37)	WMV1a(31)	WMV1a(25)	WMV1a(25)	WMV1a(28)	WMV1a(22)
	WMV1a(33)	WMV1a(23)	WMV1a(32)	WMV1a(40)	WMV1a(48)	WMV1b(44	WMV1a(46)	WMV1b(54)	WMV1b(40)	WMV1b(29)	WMV1b(26)	WMV1a(61)	WMV1b(17)	WMV3a(6)	WMV4a(40)	WMV4a(65)	WMV4a(62)	WMV4a(56)	WMV4a(33)
	WMV1b(50)	WMV1b(9)	WMV1b(19)	WMV1b(30)	WMV1b(41)		WMV1b(50)					WMV1b(26)	RMV7c(15)	WMV4a(6)	RMV7c(14)			WMV4c(10)	WMV4c(27)
														RMV7c(27)
														RMV9c(5)
Brasil	Others(22)	Others(6)	WMV1a(9)	WMV1a(10)	WMV1a(6)	WMV1a(6)	WMV1a(9)	WMV1b(55)	WMV1b(37)	WMV1b(26)	WMV1b(16)	WMV1b(8)	Others (5)	RMV1a(28)	RMV1a(23)	RMV1a(23)	RMV1a(9)	WMV4a(20)	WMV1a(8)
	WMV1a(33)	WMV1a(24)	WMV1b(52)	WMV1b(57)	WMV1b(62)	WMV1b(57)	WMV1b(53)	RMV1a(37)	RMV1a(53)	RMV1a(64)	RMV1a(65)	RMV1a(61)	RMV1a(40)	RMV8(61)	RMV8(69)	RMV8(71)	RMV8(84)	RMV1a(11)	WMV4a(37)
	WMV1b(44)	WMV1b(37)	RMV1a(37)	RMV1a(31)	RMV1a(29)	RMV1a(34)	RMV1a(31)				RMV8(10)	RMV8(20)	RMV8(46)					RMV8(56)	RMV1a(9)
		RMV1a(31)																	RMV8(41)
USA	Others(91)	Others(25)	Others(11)	WMV1a(82)	WMV1a(74)	WMV1a(73)	WMV1a(70)	WMV1a(67)	WMV1a(58)	WMV1a(51)	WMV1a(45)	D614G(5)	WMV1a(30)	WMV1a(23)	WMV1a(19)	WMV1a(15)	WMV1a(13)	WMV1a(10)	WMV1a(7)
		WMV1a(70	WMV1a(82)	WMV1b(13))	WMV1b(20))	WMV1b(17)	WMV1b(17)	WMV1b(12)	WMV1b(14)	WMV1b(8)	WMV1b(9)	WMV1a(33)	WMV1b(9)	WMV1b(11)	WMV1b(8)	WMV1b(6)	WMV3a(14)	WMV4a(51)	WMV4a(47)
						RMV4a(8)	RMV4a(12)	RMV4a(19)	RMV4a(26)	RMV4a(38)	RMV5(6)	WMV1b(8)	WMV3a(6)	WMV3a(19)	WMV3a(27)	WMV3a(27)	WMV3c(16)	WMV4b(26)	WMV4b(34)
											RMV4a(37)	RMV5(15)	RMV5(17)	WMV3c(14)	WMV3c(26)	WMV3c(29)	WMV4a(25)	WMV4c(7)	WMV4c(10)
												RMV4a(35)	RMV4a(29)	RMV5(13)		RMV8(8)	WMV4b(14)
														RMV4a(13)			RMV8(7)
Australia	Others(89)	Others(47)	Others(40)	Others(15)	WMV1a(11)	WMV1b(10)	WMV1b(30)	WMV1b(33)	WMV1a(29)	WMV1a(49)	WMV1a(67)	WMV1a(29)	Others(10)	Others(5)	WMV1a(17)	D614G(10)	WMV1a(11)	WMV1a(7)	WMV4a(88)
	WMV1a(5)	WMV1a(38)	WMV1a(48)	WMV1a(70)	WMV1b(19)	RMV1b(87)	RMV1b(69)	RMV1b(60)	WMV1b(30)	WMV1b(17)	WMV1b(11)	WMV1b(20)	WMV1a(16)	WMV1a(30)	WMV1b(8)	WMV1a(22)	WMV4a(47)	WMV4a(83)	WMV4c(6)
		WMV1b(14)	WMV1b(12)	WMV1b(7)	RMV1b(67)				RMV1b(25)	WMV2a(6)		WMV3a(16)	WMV1b(7)	WMV1b(6)	WMV3a(19)	WMV1b(7)	WMV4c(13)	WMV4c(8)
				RMV1b(7)						RMV6(7)		RMV4a(6)	WMV3b(21)	WMV3a(20)	WMV3c(12)	WMV3a(15)	RMV7c(9)
										RMV4a(8)			WMV3c(13)	WMV3c(21)	WMV4a(21)	WMV3c(6)
													RMV4a(7)	RMV3a(7)	RMV3a(7)	WMV4a(13)
															RMV7c(8)	RMV7c(12)
South Africa	Others(100)	Others(18)	WMV1a(54)	WMV1a(31)	WMV1a(25)	WMV1a(15)	WMV1a(30)	WMV1a(27)	WMV1a(30)	WMV1a(28)	WMV1a(16)	WMV1a(21)	WMV1a(20)	WMV1a(40)	WMV1a(40)	WMV1a(29)	WMV1a(20)	WMV1a(13)	WMV1a(16)
		WMV1a(51)	WMV1b(43)	WMV1b(68)	WMV1b(74)	WMV1b(84)	WMV1b(68)	WMV1b(55)	WMV1b(41)	WMV1b(15)	RMV3a(64)	RMV3a(64)	RMV3a(66)	RMV3a(38)	RMV3a(42)	WMV4a(13)	WMV4a(51)	WMV4a(63)	WMV4a(72)
		WMV1b(26)						RMV3a(5)	RMV3a(10)	RMV3a(32)	RMV11(16)	RMV11(7)	RMV11(11)	RMV11(10)	RMV11(6)	RMV3a(40)	RMV3a(11)	WMV4b(15)	WMV4b(8)
								RMV11(11)	RMV11(17)	RMV11(23)
The most ancestral lineages D614D and D614G are included together in others
